# Supplementary material for: On the Bioactivity of Echinacea purpurea Extracts to Modulate the Production of Inflammatory Mediators
Source: Int J Mol Sci. 2022 Nov 6;23(21):13616. doi: 10.3390/ijms232113616 (PMC9659013; doi:10.3390/ijms232113616)
Supplement: Supplementary file 1 [file ijms-23-13616-s001.zip]

Archive with 1 entries (1 files):
- ijms-1941232-supplementary.pdf
